# Supplementary material for: Impacts of age and environment on postnatal microglial activity: Consequences for cognitive function following early life adversity
Source: PLoS One. 2024 Jun 25;19(6):e0306022. doi: 10.1371/journal.pone.0306022 (PMC11198844; doi:10.1371/journal.pone.0306022)
Supplement: S1 Data — (XLSX) [file pone.0306022.s001.xlsx]

## Sheet: Exp 1 Early Repopuation
Subject	Age	Sex	Treatment	Estimated Microglial Count
6.03	P6	M	EL	1462.73
6.05	P6	M	EL	2394.88
6.02	P6	F	EL	3496.43
6.06	P6	F	EL	3620.29
6.09	P6	M	EL	4654.5
6.1	P6	F	EL	2325.18
6.14	P6	F	EL	3960.87
6.13	P6	M	EL	2281.95
6.01	P6	M	CL	224.54
6.07	P6	M	CL	1946.59
6.04	P6	F	CL	337.01
6.08	P6	F	CL	1604.77
6.12	P6	F	CL	264.31
6.11	P6	M	CL	754.38
6.15	P6	M	CL	391.44
6.16	P6	F	CL	124.69
8.02	P8	M	EL	4755.88
8.03	P8	M	EL	7394.5
8.06	P8	F	EL	6122.39
8.08	P8	M	EL	3960.94
8.09	P8	M	EL	3754.74
8.1	P8	F	EL	7268.52
8.11	P8	F	EL	5500.82
8.14	P8	F	EL	5836.64
8.04	P8	F	CL	306.74
8.05	P8	M	CL	336.47
8.07	P8	M	CL	261.88
8.12	P8	M	CL	2893.54
8.13	P8	F	CL	1718.06
8.15	P8	M	CL	742.91
8.16	P8	F	CL	953.51
8.17	P8	F	CL	1339.79
10.04	P10	F	EL	6108.36
10.06	P10	M	EL	3827.83
10.07	P10	F	EL	4332.02
10.09	P10	M	EL	2896.88
10.1	P10	M	EL	3134.89
10.12	P10	M	EL	4482.76
10.13	P10	F	EL	7302.44
10.16	P10	F	EL	10400.2
10.02	P10	F	CL	2473.76
10.03	P10	M	CL	4132.67
10.05	P10	M	CL	7563.62
10.08	P10	F	CL	2786.36
10.11	P10	M	CL	7938.11
10.15	P10	F	CL	2549.46
10.14	P10	M	CL	8087.04
10.17	P10	F	CL	6609.22

## Sheet: Exp 1 Late Repopuation
Subject	Age	Sex	Treatment	Estimated Microglial Count
14.02	P14	M	EL	6229.05
14.03	P14	M	EL	5588.46
14.06	P14	M	EL	4613.12
14.07	P14	F	EL	6857.79
14.08	P14	F	EL	5898.29
14.09	P14	F	EL	4215.72
14.01	P14	F	CL	3988.78
14.04	P14	M	CL	3653.76
14.05	P14	M	CL	2388.54
14.1	P14	F	CL	3093.73
14.11	P14	M	CL	2723.65
14.12	P14	F	CL	2823.73
16.04	P16	M	EL	6163.88
16.05	P16	M	EL	5649.29
16.06	P16	F	EL	8346.99
16.07	P16	M	EL	6036.04
16.08	P16	F	EL	5668.67
16.09	P16	M	EL	5577.87
16.01	P16	M	CL	4831.01
16.02	P16	M	CL	4858.77
16.03	P16	F	CL	4052.67
16.1	P16	F	CL	3157.19
16.11	P16	M	CL	2659.07
16.12	P16	M	CL	2878.29
18.01	P18	F	EL	5391.27
18.04	P18	M	EL	6122.57
18.07	P18	F	EL	6692.74
18.09	P18	M	EL	5057.24
18.02	P18	F	CL	6037.14
18.03	P18	F	CL	6689.85
18.05	P18	M	CL	4792.53
18.08	P18	M	CL	8157.11
18.1	P18	M	CL	6131.53

## Sheet: Exp 2  Early Depletion
Subject	Sex	Treatment	Rearing	Arm Entries	Doubles Index	Alternation Index
70.29	M	EL	Con	26	8	58.3333
70.36	M	EL	Con	46	2.22222	65.9091
70.42	M	EL	Con	43	4.7619	48.7805
70.53	M	EL	Con	23	0	61.9048
70.109	M	EL	Con	25	0	56.5217
70.11	M	EL	Con	31	6.66667	68.9655
70.121	M	EL	Con	23	4.54545	80.9524
70.122	M	EL	Con	21	10	78.9474
70.07	M	EL	MS	17	6.25	40
70.11	M	EL	MS	23	4.54545	57.1429
70.63	M	EL	MS	20	5.26316	72.2222
70.64	M	EL	MS	22	4.7619	70
70.91	M	EL	MS	24	8.69565	59.0909
70.92	M	EL	MS	25	8.33333	52.1739
70.137	M	EL	MS	28	14.8148	46.1538
70.138	M	EL	MS	27	0	68
70.15	M	CL	Con	25	4.16667	47.8261
70.16	M	CL	Con	47	10.8696	48.8889
70.75	M	CL	Con	22	4.7619	75
70.76	M	CL	Con	27	3.84615	56
70.85	M	CL	Con	18	5.88235	50
70.86	M	CL	Con	35	5.88235	63.6364
70.131	M	CL	Con	41	5	56.4103
70.132	M	CL	Con	40	2.5641	63.1579
70.24	M	CL	MS	13	8.33333	63.6364
70.28	M	CL	MS	9	0	14.2857
70.48	M	CL	MS	21	5	57.8947
70.57	M	CL	MS	30	0	67.8571
70.97	M	CL	MS	24	4.34783	86.3636
70.115	M	CL	MS	39	0	56.7568
70.116	M	CL	MS	33	6.25	64.5161
70.133	M	CL	MS	27	3.84615	76
70.134	M	CL	MS	21	0	42.1053
70.17	F	EL	Con	24	0	63.6364
70.2	F	EL	Con	38	2.7027	61.1111
70.39	F	EL	Con	36	11.4286	35.2941
70.81	F	EL	Con	33	9.375	51.6129
70.82	F	EL	Con	42	9.7561	52.5
70.113	F	EL	Con	26	8	58.3333
70.114	F	EL	Con	25	0	69.5652
70.123	F	EL	Con	32	0	63.3333
70.124	F	EL	Con	36	5.71429	70.5882
70.09	F	EL	MS	24	13.0435	40.9091
70.13	F	EL	MS	41	10	48.7179
70.66	F	EL	MS	27	19.2308	52
70.67	F	EL	MS	28	11.1111	42.3077
70.7	F	EL	MS	23	18.1818	33.3333
70.72	F	EL	MS	17	6.25	73.3333
70.127	F	EL	MS	34	6.06061	56.25
70.128	F	EL	MS	29	7.14286	55.5556
70.18	F	CL	Con	32	0	63.3333
70.21	F	CL	Con	27	15.3846	40
70.55	F	CL	Con	36	2.85714	58.8235
70.77	F	CL	Con	35	5.88235	48.4848
70.78	F	CL	Con	33	0	70.9677
70.89	F	CL	Con	24	4.34783	68.1818
70.9	F	CL	Con	41	2.5	61.5385
70.135	F	CL	Con	29	0	59.2593
70.136	F	CL	Con	55	0	47.1698
70.5	F	CL	MS	39	0	67.5676
70.51	F	CL	MS	30	3.44828	53.5714
70.6	F	CL	MS	28	3.7037	50
70.61	F	CL	MS	33	3.125	51.6129
70.99	F	CL	MS	17	0	40
70.1	F	CL	MS	27	3.84615	56
70.129	F	CL	MS	33	6.25	61.2903
70.13	F	CL	MS	33	0	61.2903

## Sheet: Exp 2 Late Depletion
Subject	Sex	Treatment	Rearing	Arm Entries	Doubles Index	Alternation Index
10.06	F	CL	Con	27	0	68
10.14	F	CL	Con	26	0	58.3333
10.27	F	CL	Con	28	0	73.0769
10.28	F	CL	Con	22	0	65
10.33	F	CL	Con	28	7.40741	50
10.34	F	CL	Con	37	5.55556	60
10.63	F	CL	Con	23	0	66.6667
10.64	F	CL	Con	20	5.26316	55.5556
10.03	F	EL	Con	24	0	63.6364
10.04	F	EL	Con	22	9.52381	70
10.23	F	EL	Con	30	3.44828	67.8571
10.24	F	EL	Con	40	7.69231	63.1579
10.31	F	EL	Con	22	0	75
10.32	F	EL	Con	23	0	71.4286
10.51	F	EL	Con	14	7.69231	58.3333
10.52	F	EL	Con	21	0	89.4737
10.12	F	CL	MS	29	3.57143	66.6667
10.29	F	CL	MS	28	14.8148	42.3077
10.3	F	CL	MS	34	3.0303	59.375
10.37	F	CL	MS	24	4.34783	59.0909
10.38	F	CL	MS	21	5	52.6316
10.47	F	CL	MS	15	14.2857	46.1538
10.48	F	CL	MS	25	4.16667	65.2174
10.59	F	CL	MS	26	0	79.1667
10.6	F	CL	MS	23	9.09091	42.8571
10.11	F	EL	MS	26	12	54.1667
10.25	F	EL	MS	23	4.54545	76.1905
10.26	F	EL	MS	20	5.26316	72.2222
10.35	F	EL	MS	25	12.5	65.2174
10.36	F	EL	MS	18	0	87.5
10.57	F	EL	MS	14	0	83.3333
10.58	F	EL	MS	17	0	73.3333
10.65	F	EL	MS	22	4.7619	65
10.66	F	EL	MS	27	0	80
10.05	M	CL	Con	17	0	80
10.13	M	CL	Con	25	0	69.5652
10.19	M	CL	Con	22	0	65
10.2	M	CL	Con	15	0	61.5385
10.41	M	CL	Con	21	15	57.8947
10.42	M	CL	Con	22	0	65
10.61	M	CL	Con	19	5.55556	88.2353
10.62	M	CL	Con	19	11.1111	41.1765
10.01	M	EL	Con	17	0	60
10.02	M	EL	Con	23	0	66.6667
10.15	M	EL	Con	17	6.25	53.3333
10.16	M	EL	Con	22	9.52381	35
10.39	M	EL	Con	17	12.5	53.3333
10.4	M	EL	Con	22	4.7619	50
10.49	M	EL	Con	19	0	88.2353
10.5	M	EL	Con	21	5	78.9474
10.09	M	CL	MS	20	0	55.5556
10.1	M	CL	MS	21	5	52.6316
10.21	M	CL	MS	28	0	73.0769
10.22	M	CL	MS	20	0	66.6667
10.45	M	CL	MS	27	3.84615	68
10.46	M	CL	MS	24	4.34783	40.9091
10.53	M	CL	MS	17	0	80
10.54	M	CL	MS	20	5.26316	72.2222
10.07	M	EL	MS	31	0	72.4138
10.08	M	EL	MS	34	6.06061	56.25
10.17	M	EL	MS	23	4.54545	76.1905
10.18	M	EL	MS	19	5.55556	70.5882
10.43	M	EL	MS	20	0	83.3333
10.44	M	EL	MS	15	14.2857	38.4615
10.55	M	EL	MS	17	0	73.3333
10.56	M	EL	MS	24	0	72.7273

## Sheet: Exp 3 Microgial Morphology
Subject	Sex	Treatment	Age	Avg Ramification Index	AVG Branchpoints	Percent Occupied	Percent Amoeboid	Soma area (um^2)	Soma perimeter (um)
11.01	M	SAL	P11	3.16829	20.9961	32.3278	1.5444	54.8449	32.5923
11.03	F	SAL	P11	2.88469	15.3819	30.4911	2.14797	65.5198	35.176
11.06	M	SAL	P11	2.64822	13.9733	28.6665	0.970874	74.525	36.3545
11.09	M	SAL	P11	2.84834	14.9524	31.4986	0.560224	69.0679	34.3034
11.02	M	EL	P11	2.89932	16.0275	31.465	1.25	60.2332	34.1376
11.04	F	EL	P11	2.77231	15.6857	31.7961	1.68776	63.8308	33.9935
11.05	F	EL	P11	2.91092	12.7954	26.5928	0.576369	71.4884	35.5689
11.07	M	EL	P11	2.91697	17.6433	29.1729	0.877193	58.8534	31.0819
11.1	F	EL	P11	3.01881	18.759	26.1879	0.977199	50.7065	29.0193
11.12	F	EL	P11	2.79746	19.5328	32.0412	0.757576	53.3781	29.9701
3.01	F	SAL	P3	1.59861	4.64242	3.40498	24.848	139.063	51.6103
3.02	F	SAL	P3	1.69849	4.65359	3.1953	21.4286	115.382	47.5815
3.05	M	SAL	P3	1.85078	4.41232	5.13037	21.327	92.2966	41.0614
3.08	M	SAL	P3	1.68615	4.78205	5.01929	18.8034	141.825	49.9635
3.09	M	SAL	P3	1.70782	4.26087	4.36648	24.3243	113.682	44.5539
3.12	M	SAL	P3	1.67923	5.5122	3.13866	14.4578	123.751	46.8961
3.03	F	EL	P3	1.56784	2.52033	2.30355	55.6962	104.211	43.1752
3.04	F	EL	P3	1.80293	7.6478	3.8258	5.66038	129.718	49.8745
3.06	M	EL	P3	1.71372	6.61111	4.0225	15.5556	97.7062	42.5283
3.07	F	EL	P3	1.86024	6.23037	4.6524	15.1832	117.067	48.7709
3.1	M	EL	P3	1.86053	6.04511	3.00421	13.5338	87.7544	38.5427
3.11	M	EL	P3	1.85851	4.7754	4.45481	16.0428	78.6021	36.3229
3.13	M	EL	P3	1.58934	4.54545	4.07324	18.1818	108.515	42.12

## Sheet: Abbreviations
Abbreviations	Full Phrase
EL	Empty Liposome
CL	Clodronate Liposome
Sal	Saline
MS	Maternal Separation
Con	Control Reared
M	Male
F	Female
